# Supplementary material for: Iron-Doped ZnO Nanoparticles as Multifunctional Nanoplatforms for Theranostics
Source: Nanomaterials (Basel). 2021 Oct 6;11(10):2628. doi: 10.3390/nano11102628 (PMC8540240; doi:10.3390/nano11102628)
Supplement: Supplementary file 1 [file nanomaterials-11-02628-s001.zip]

Archive with 1 entries (1 files):
- nanomaterials-1394649-supplementary.pdf
